# Supplementary material for: Stable and High Piezoelectric Output of GaN Nanowire-Based Lead-Free Piezoelectric Nanogenerator by Suppression of Internal Screening
Source: Nanomaterials (Basel). 2018 Jun 14;8(6):437. doi: 10.3390/nano8060437 (PMC6027358; doi:10.3390/nano8060437)
Supplement: Supplementary file 1 [file nanomaterials-08-00437-s001.zip]

Archive with 1 entries (1 files):
- nanomaterials-304558-supplementary.mp4
